# Supplementary material for: Balancing science and political economy: Tobacco control and global health
Source: Wellcome Open Res. 2018 Apr 12;3:40. [Version 1] doi: 10.12688/wellcomeopenres.14362.1 (PMC6097416; doi:10.12688/wellcomeopenres.14362.1)
Supplement: Supplementary file 1 [file wellcomeopenres-3-15626-s0000.tgz]

Archive with 1 entries (1 files):
- 0a7e72ba-4776-4831-bd3b-1f45fed9647e.docx
